# Supplementary material for: Optimization of the Extraction Process and Biological Activities of Triterpenoids of Schisandra sphenanthera from Different Medicinal Parts and Growth Stages
Source: Molecules. 2024 May 8;29(10):2199. doi: 10.3390/molecules29102199 (PMC11123978; doi:10.3390/molecules29102199)
Supplement: Supplementary file 1 [file molecules-29-02199-s001.zip]

Archive with 1 entries (1 files):
- molecules-2975997-supplementary.pdf
